# Supplementary material for: Low Abundances but High Growth Rates of Coastal Heterotrophic Bacteria in the Red Sea
Source: Front Microbiol. 2019 Jan 7;9:3244. doi: 10.3389/fmicb.2018.03244 (PMC6330340; doi:10.3389/fmicb.2018.03244)
Supplement: Supplementary file 1 [file Table_1.xlsx]

## Sheet: Sheet1
Table S1 -Temporal variability of average (±SE) of initial abundances (T0) and carrying capacities (K) for the four physiological groups in the Community and Filtered treatment
	Community Treatment																					Filtered Treatment
Date	HNA T0		HNA K		LNA T0		LNA K		Tota (HNA+LNA) T0		Tota (HNA+LNA) K		Live T0		Live K		CTC+ T0		CTC= K			HNA T0		HNA K		LNA T0		LNA K		Tota (HNA+LNA) T0		Tota (HNA+LNA) K		Live T0		Live K		CTC+ T0		CTC+ K
	Average	Std Err	Average	Std Err	Average	Std Err	Average	Std Err	Average	Std Err	Average	Std Err	Average	Std Err	Average	Std Err	Average	Std Err	Average	Std Err		Average	Std Err	Average	Std Err	Average	Std Err	Average	Std Err	Average	Std Err	Average	Std Err	Average	Std Err	Average	Std Err	Average	Std Err	Average	Std Err
2015-12-15	108000	.	356000	31564.8	124000	.	113533	9512.33	232000	.	469667	38752.8	.	.	.	.	.	.	.	.		82300	.	325667	27834.8	64700	.	120733	14009.7	147000	.	446333	40005.6	.	.	.	.	.	.	.	.
2016-02-09	177000	5000	395667	21858.1	99050	9950	130667	12197.4	276000	15000	525667	32712.6	154000	0	415667	26421.8	.	.	.	.		91750	7550	384333	37953.2	66500	9100	173333	16333.3	158500	1500	557667	49174.3	82300	0	420667	16696.6	.	.	.	.
2016-03-13	214500	32500	219667	9492.69	138000	5000	156667	10203.5	352500	37500	376333	15014.8	166000	0	307667	9024.66	.	.	.	.		86850	7150	578333	9820.61	109500	8500	181000	3055.05	196500	1500	744667	15857	103000	0	525000	30005.6	.	.	.	.
2016-04-11	279000	7000	355333	15836	202000	2000	205667	7666.67	480500	4500	561333	13872.4	296500	3500	434667	18764.6	76800	.	82733	11670		154500	14500	492667	24592.2	160000	7000	237333	17901	314500	21500	711667	23849.1	180000	8000	477000	23388	42700	.	94167	993.87
2016-05-16	154667	6960.2	200000	14571.7	116000	5686.24	143333	14518.2	270333	7423.69	321667	27155.9	409000	9539.39	726333	9404.49	121333	10170.8	127333	8171.77		92367	2676.65	267667	6741.25	86067	4684.13	153333	15857	178667	7264.83	421000	21633.3	280333	7838.65	685667	9871.4	106321	6868.38	138333	21926.7
2016-06-13	115333	7688.38	217667	17572.1	148333	3711.84	179667	24251	263333	10989.9	397667	32199	147000	10408.3	413667	8452.48	64990	11922.3	78833	4587.79		78367	4741.78	355667	34709.9	125667	8353.31	225667	15930.4	204333	12991.5	581667	50679.8	113333	1452.97	456333	9333.33	54643	4253.09	82467	4424.3
2016-07-26	184333	4409.59	682000	121034	151667	14437.6	289333	49830.8	336333	11976.8	935000	98287	275667	6960.2	967333	42744.7	54733	2744.89	137667	2905.93		144333	3929.94	682333	62839.3	149000	11590.2	169333	4702.25	293667	12991.5	869667	80395.5	170667	2027.59	971667	58333.3	33667	1855.02	143000	2886.75
2016-08-08	267333	24305.9	351667	14712	179000	1527.53	181667	6691.62	446667	24223.5	507333	15592	224667	7753.14	629333	26390.2	101033	3435.27	87900	7050.53		127333	9562.66	794667	8252.95	121667	7423.69	212000	9643.65	249000	12503.3	1.00667e+06	3333.33	122333	2728.45	881333	24693.7	67933	17483.5	112333	6565.9
2016-09-21	242333	18269.6	471667	30606.8	137000	24758.8	145333	16746.5	379333	32456.8	617000	47353.3	242000	4618.8	622333	20218.2	71467	3756.92	89767	4621.09		142333	4096.07	747000	20420.6	93200	5533.84	170667	4371.63	235667	1333.33	892667	26282.7	129333	2333.33	798667	44205.3	49600	1960.44	114000	2645.75
2016-10-10	101133	8941.54	554667	39095.3	44600	3931.07	123667	5811.87	145667	10105	674000	32129.9	137000	1527.53	734333	36351.7	38500	1305.12	83433	3907.4		75467	1865.77	670333	31306.7	93200	5533.84	170667	4371.63	168667	7535.1	789333	37033	103000	1154.7	904333	83147.1	25233	466.667	120667	7859.88
2016-11-07	179000	11015.1	386000	28095.1	120333	4630.81	159667	16746.5	299333	14970.3	528000	27465.1	238667	10666.7	499000	31953.1	62267	4841.6	106333	2603.42		134333	13445.4	847333	26547.7	163000	8717.8	197333	9351.17	297333	21481.3	1.04167e+06	33208.1	127000	577.35	771667	29452.4	33800	305.505	170667	2905.93
2016-12-12	234000	8326.66	379667	13345.8	153333	14193.1	180000	9712.53	387333	22511.7	559667	22929.8	321000	17521.4	561667	73130.8	44200	2458.32	77333	2162.05		150333	15059.1	680000	28160.3	138667	6173.42	187000	10016.7	289333	20986.8	869333	27485.3	174000	7810.25	800667	25835	25500	721.11	85167	9505.85
2017-01-17	360333	2185.81	420000	25423.1	104200	8886.69	100967	20565.4	464000	8717.8	520667	41377.7	474667	7218.8	544333	19852.2	58633	3199.13	58633	3199.13		218667	11566.2	771333	25640.7	62100	4320.88	95900	3564.17	280667	16024.3	863000	32470.5	262000	3785.94	760667	42482.7	24733	480.74	56700	723.418
2017-02-12	242333	13345.8	471667	23730	108667	6765.93	164000	12124.4	351000	20074.9	592000	33867.4	249000	3785.94	525667	16596.5	76000	6831.06	118333	1763.83		128667	7881.06	651667	71541	73633	2522.12	149333	17891.6	202000	10598.7	801000	89366.3	108000	1527.53	538000	23544.3	24133	1017.08	142200	28823.1
2017-03-05	144333	4807.4	213333	23311.9	47733	638.575	75967	4367.05	192000	5291.5	258667	30899.5	181667	5607.53	492000	54307.8	36367	5633.33	63833	3068.84		77333	3597.38	290000	28536.5	33033	2511.53	71200	8712.25	110333	6009.25	361333	34440	130667	4630.81	668000	3605.55	29667	2969.47	226667	4666.67
