# Supplementary material for: Low Abundances but High Growth Rates of Coastal Heterotrophic Bacteria in the Red Sea
Source: Front Microbiol. 2019 Jan 7;9:3244. doi: 10.3389/fmicb.2018.03244 (PMC6330340; doi:10.3389/fmicb.2018.03244)
Supplement: Supplementary file 2 [file Table_2.xlsx]

## Sheet: Sheet1
Table S2- Temporal variability of ratio of the Filtered and the Community treatments carrying capacities (F:C K ratio)
Date	F:C Total K
2015-12-15	0.950319
2016-02-09	1.06088
2016-03-13	1.97874
2016-04-11	1.26781
2016-05-16	1.30881
2016-06-13	1.4627
2016-07-26	0.930125
2016-08-08	1.98423
2016-09-21	1.44679
2016-10-10	1.17112
2016-11-07	1.97285
2016-12-12	1.55331
2017-01-17	1.65749
2017-02-12	1.35304
2017-03-05	1.39691
